# Supplementary material for: Highly Orientated Sericite Nanosheets in Epoxy Coating for Excellent Corrosion Protection of AZ31B Mg Alloy
Source: Nanomaterials (Basel). 2023 Aug 11;13(16):2310. doi: 10.3390/nano13162310 (PMC10457806; doi:10.3390/nano13162310)
Supplement: Supplementary file 1 [file nanomaterials-13-02310-s001.zip]

Archive with 1 entries (1 files):
- nanomaterials-2462468-supplementary.pdf
